# Supplementary material for: COVID-19 in Brazilian Pediatric Patients: A Retrospective Cross-Sectional Study with a Predictive Model for Hospitalization
Source: Life (Basel). 2024 Aug 29;14(9):1083. doi: 10.3390/life14091083 (PMC11433062; doi:10.3390/life14091083)
Supplement: Supplementary file 1 [file life-14-01083-s001.zip]

Archive with 1 entries (1 files):
- life-3101839-supplementary.pdf
